# Supplementary material for: Short-Term Trace Element Distribution Following Application of Sargassum-Based Liquid Biofertilizer in a Soil–Plant–Tomato Fruit System
Source: Plants (Basel). 2026 Mar 14;15(6):901. doi: 10.3390/plants15060901 (PMC13030466; doi:10.3390/plants15060901)
Supplement: Supplementary file 1 [file plants-15-00901-s001.zip]

Archive with 1 entries (1 files):
- plants-4121369-supplementary.pdf
